# Supplementary material for: Analysis of the Effector Functions of Vδ2 γδ T Cells and NK Cells against Cholangiocarcinoma Cells
Source: Cells. 2024 Aug 8;13(16):1322. doi: 10.3390/cells13161322 (PMC11352430; doi:10.3390/cells13161322)
Supplement: Supplementary file 1 [file cells-13-01322-s001.zip]

Archive with 1 entries (1 files):
- cells-3139757-supplementary.pdf
